# Supplementary material for: In Silico discovery of transcription factors as potential diagnostic biomarkers of ovarian cancer
Source: BMC Syst Biol. 2011 Sep 19;5:144. doi: 10.1186/1752-0509-5-144 (PMC3184078; doi:10.1186/1752-0509-5-144)
Supplement: Additional file 1 — Functional analysis of all four groups of genes using DAVID. Pathway analysis performed on all four groups of genes using DAVID. [file 1752-0509-5-144-S1.XLS]

## Sheet: group-1-GO_chart_level_4_enrich
Group 1
Term	Count	%	PValue
GO:0016301~kinase activity	5	0.4545	0.00594624
GO:0010038~response to metal ion	2	0.1818	0.0234053
GO:0048522~positive regulation of cellular process	4	0.3636	0.0322554
GO:0004175~endopeptidase activity	3	0.2727	0.0498797
Group 2
Term	Count	%	PValue
GO:0016773~phosphotransferase activity, alcohol group as acceptor	13	0.2407	1.48e-05
GO:0016301~kinase activity	13	0.2407	0.000132
GO:0048523~negative regulation of cellular process	13	0.2407	0.000188
GO:0000074~regulation of progression through cell cycle	9	0.1667	0.000254
GO:0051726~regulation of cell cycle	9	0.1667	0.000264
GO:0048522~positive regulation of cellular process	11	0.2037	0.00110383
GO:0042981~regulation of apoptosis	8	0.1481	0.00161028
GO:0048468~cell development	12	0.2222	0.00170156
GO:0043067~regulation of programmed cell death	8	0.1481	0.0017159
GO:0030554~adenyl nucleotide binding	14	0.2593	0.00317251
GO:0012501~programmed cell death	9	0.1667	0.00356992
GO:0045786~negative regulation of progression through cell cycle	5	0.0926	0.0046302
GO:0000902~cell morphogenesis	7	0.1296	0.00523903
GO:0032989~cellular structure morphogenesis	7	0.1296	0.00523903
GO:0006796~phosphate metabolic process	10	0.1852	0.00538432
GO:0048513~organ development	11	0.2037	0.00699989
GO:0043068~positive regulation of programmed cell death	5	0.0926	0.00938544
GO:0003684~damaged DNA binding	3	0.0556	0.0107289
GO:0006281~DNA repair	5	0.0926	0.0108339
GO:0032555~purine ribonucleotide binding	14	0.2593	0.0123749
GO:0009888~tissue development	5	0.0926	0.0239144
GO:0007160~cell-matrix adhesion	3	0.0556	0.0338455
GO:0030099~myeloid cell differentiation	3	0.0556	0.0345444
GO:0007399~nervous system development	7	0.1296	0.0392029
GO:0032990~cell part morphogenesis	4	0.0741	0.0406535
GO:0030182~neuron differentiation	4	0.0741	0.0473811
Group 3
Term	Count	%	PValue
GO:0048522~positive regulation of cellular process	19	0.2879	1.24e-07
GO:0048513~organ development	21	0.3182	2.22e-07
GO:0048468~cell development	20	0.303	6.98e-07
GO:0042127~regulation of cell proliferation	13	0.197	1.28e-06
GO:0000074~regulation of progression through cell cycle	13	0.197	2.21e-06
GO:0051726~regulation of cell cycle	13	0.197	2.35e-06
GO:0048523~negative regulation of cellular process	18	0.2727	4.03e-06
GO:0012501~programmed cell death	15	0.2273	5.49e-06
GO:0007507~heart development	7	0.1061	1.9e-05
GO:0045786~negative regulation of progression through cell cycle	8	0.1212	3.27e-05
GO:0048754~branching morphogenesis of a tube	5	0.0758	3.54e-05
GO:0001525~angiogenesis	7	0.1061	3.56e-05
GO:0001763~morphogenesis of a branching structure	5	0.0758	5.05e-05
GO:0009887~organ morphogenesis	10	0.1515	7.1e-05
GO:0048514~blood vessel morphogenesis	7	0.1061	8.19e-05
GO:0042981~regulation of apoptosis	11	0.1667	9.84e-05
GO:0035239~tube morphogenesis	6	0.0909	0.000105
GO:0043067~regulation of programmed cell death	11	0.1667	0.000108
GO:0048646~anatomical structure formation	7	0.1061	0.000124
GO:0016477~cell migration	8	0.1212	0.000168
GO:0001944~vasculature development	7	0.1061	0.000177
GO:0000902~cell morphogenesis	10	0.1515	0.000285
GO:0032989~cellular structure morphogenesis	10	0.1515	0.000285
GO:0007242~intracellular signaling cascade	17	0.2576	0.000494
GO:0008284~positive regulation of cell proliferation	7	0.1061	0.000601
GO:0009893~positive regulation of metabolic process	9	0.1364	0.000654
GO:0009405~pathogenesis	3	0.0455	0.00100224
GO:0046982~protein heterodimerization activity	5	0.0758	0.00100248
GO:0048878~chemical homeostasis	7	0.1061	0.00121839
GO:0016049~cell growth	6	0.0909	0.00146917
GO:0007399~nervous system development	11	0.1667	0.00183291
GO:0001569~patterning of blood vessels	3	0.0455	0.00189203
GO:0009889~regulation of biosynthetic process	6	0.0909	0.00204431
GO:0031325~positive regulation of cellular metabolic process	8	0.1212	0.00212038
GO:0006873~cellular ion homeostasis	6	0.0909	0.00236274
GO:0007006~mitochondrial membrane organization and biogenesis	3	0.0455	0.00337607
GO:0005125~cytokine activity	6	0.0909	0.00383725
GO:0008285~negative regulation of cell proliferation	6	0.0909	0.00400559
GO:0051174~regulation of phosphorus metabolic process	4	0.0606	0.00475021
Group 4
Term	Count	%	PValue
GO:0048523~negative regulation of cellular process	62	0.3229	3.28e-24
GO:0048522~positive regulation of cellular process	54	0.2812	1.5e-20
GO:0042981~regulation of apoptosis	41	0.2135	1.82e-20
GO:0043067~regulation of programmed cell death	41	0.2135	2.72e-20
GO:0000074~regulation of progression through cell cycle	39	0.2031	5.15e-19
GO:0051726~regulation of cell cycle	39	0.2031	6.25e-19
GO:0012501~programmed cell death	46	0.2396	1.91e-18
GO:0048468~cell development	56	0.2917	1.14e-17
GO:0006796~phosphate metabolic process	51	0.2656	1.5e-17
GO:0042127~regulation of cell proliferation	35	0.1823	2.83e-16
GO:0045786~negative regulation of progression through cell cycle	22	0.1146	1.49e-13
GO:0043068~positive regulation of programmed cell death	23	0.1198	9.29e-13
GO:0043069~negative regulation of programmed cell death	22	0.1146	1.26e-12
GO:0051338~regulation of transferase activity	21	0.1094	2.05e-11
GO:0008285~negative regulation of cell proliferation	21	0.1094	2.21e-11
GO:0016301~kinase activity	41	0.2135	8.96e-11
GO:0016773~phosphotransferase activity, alcohol group as acceptor	35	0.1823	6.67e-10
GO:0051329~interphase of mitotic cell cycle	13	0.0677	1.49e-09
GO:0031324~negative regulation of cellular metabolic process	23	0.1198	2.83e-09
GO:0051325~interphase	13	0.0677	3.12e-09
GO:0048513~organ development	43	0.224	3.63e-09
GO:0022403~cell cycle phase	21	0.1094	1.92e-08
GO:0009892~negative regulation of metabolic process	23	0.1198	2.48e-08
GO:0043412~biopolymer modification	52	0.2708	2.85e-08
GO:0051174~regulation of phosphorus metabolic process	11	0.0573	4.28e-08
GO:0009887~organ morphogenesis	22	0.1146	5.05e-08
GO:0009967~positive regulation of signal transduction	13	0.0677	4.69e-07
GO:0044267~cellular protein metabolic process	73	0.3802	1.18e-06
GO:0009893~positive regulation of metabolic process	20	0.1042	2.95e-06
GO:0004860~protein kinase inhibitor activity	7	0.0365	3.42e-06
GO:0007242~intracellular signaling cascade	40	0.2083	5.58e-06
GO:0006281~DNA repair	15	0.0781	6.45e-06
GO:0030554~adenyl nucleotide binding	43	0.224	7.35e-06
GO:0043085~positive regulation of catalytic activity	14	0.0729	9.42e-06
GO:0045941~positive regulation of transcription	16	0.0833	1.44e-05
GO:0006259~DNA metabolic process	27	0.1406	2.34e-05
GO:0045595~regulation of cell differentiation	11	0.0573	3.04e-05
GO:0009966~regulation of signal transduction	21	0.1094	3.13e-05
GO:0032555~purine ribonucleotide binding	46	0.2396	3.32e-05
GO:0007166~cell surface receptor linked signal transduction	44	0.2292	3.73e-05
GO:0008284~positive regulation of cell proliferation	13	0.0677	4.79e-05
GO:0042803~protein homodimerization activity	11	0.0573	5.57e-05
GO:0030308~negative regulation of cell growth	7	0.0365	6.06e-05
GO:0031325~positive regulation of cellular metabolic process	17	0.0885	6.58e-05
GO:0045792~negative regulation of cell size	7	0.0365	6.72e-05
GO:0043029~T cell homeostasis	4	0.0208	0.000102
GO:0007067~mitosis	12	0.0625	0.000132
GO:0000082~G1/S transition of mitotic cell cycle	6	0.0312	0.000132
GO:0000087~M phase of mitotic cell cycle	12	0.0625	0.000142
GO:0045926~negative regulation of growth	7	0.0365	0.000156
GO:0046651~lymphocyte proliferation	7	0.0365	0.000235
GO:0000279~M phase	13	0.0677	0.000259
GO:0003684~damaged DNA binding	6	0.0312	0.000266
GO:0019900~kinase binding	8	0.0417	0.000319
GO:0009888~tissue development	14	0.0729	0.000333
GO:0016481~negative regulation of transcription	13	0.0677	0.000388
GO:0009416~response to light stimulus	7	0.0365	0.000454
GO:0006308~DNA catabolic process	5	0.026	0.000499
GO:0022407~regulation of cell-cell adhesion	4	0.0208	0.000499
GO:0007346~regulation of progression through mitotic cell cycle	5	0.026	0.000643
GO:0001558~regulation of cell growth	9	0.0469	0.000698
GO:0001702~gastrulation with mouth forming second	4	0.0208	0.000951
GO:0050678~regulation of epithelial cell proliferation	5	0.026	0.00101253
GO:0017015~regulation of transforming growth factor beta receptor signaling pathway	4	0.0208	0.00136027
GO:0000086~G2/M transition of mitotic cell cycle	4	0.0208	0.00136027
GO:0045137~development of primary sexual characteristics	6	0.0312	0.00148079
GO:0032925~regulation of activin receptor signaling pathway	3	0.0156	0.00151269
GO:0048872~homeostasis of number of cells	4	0.0208	0.00160059
GO:0002520~immune system development	10	0.0521	0.00167063
GO:0051094~positive regulation of developmental process	6	0.0312	0.00204076
GO:0043566~structure-specific DNA binding	7	0.0365	0.00221554
GO:0032944~regulation of mononuclear cell proliferation	5	0.026	0.00275653
GO:0051318~G1 phase	4	0.0208	0.00282017
GO:0016049~cell growth	9	0.0469	0.00284467
GO:0045597~positive regulation of cell differentiation	5	0.026	0.00297825
GO:0051336~regulation of hydrolase activity	9	0.0469	0.00375396
GO:0051249~regulation of lymphocyte activation	6	0.0312	0.00379506
GO:0043285~biopolymer catabolic process	12	0.0625	0.00380012
GO:0000902~cell morphogenesis	15	0.0781	0.00395179
GO:0032989~cellular structure morphogenesis	15	0.0781	0.00395179
GO:0031644~regulation of neurological process	4	0.0208	0.00402839
GO:0019226~transmission of nerve impulse	12	0.0625	0.00432884
GO:0032404~mismatch repair complex binding	3	0.0156	0.00437279
GO:0043086~negative regulation of catalytic activity	6	0.0312	0.00441827
GO:0046546~development of primary male sexual characteristics	4	0.0208	0.00449079
GO:0050865~regulation of cell activation	6	0.0312	0.00487224
GO:0007268~synaptic transmission	11	0.0573	0.00488431
GO:0007548~sex differentiation	6	0.0312	0.00511121
GO:0007160~cell-matrix adhesion	6	0.0312	0.00511121
GO:0030099~myeloid cell differentiation	6	0.0312	0.00535838
GO:0051093~negative regulation of developmental process	6	0.0312	0.00535838
GO:0042060~wound healing	7	0.0365	0.00558339
GO:0000287~magnesium ion binding	13	0.0677	0.00586069
GO:0007005~mitochondrion organization and biogenesis	6	0.0312	0.00587788
GO:0031667~response to nutrient levels	5	0.026	0.00589787
GO:0045296~cadherin binding	3	0.0156	0.00690997
GO:0002440~production of molecular mediator of immune response	4	0.0208	0.00793143
GO:0046661~male sex differentiation	4	0.0208	0.00793143
GO:0046649~lymphocyte activation	8	0.0417	0.00860379
GO:0042476~odontogenesis	4	0.0208	0.00934329
GO:0006366~transcription from RNA polymerase II promoter	17	0.0885	0.0095848
GO:0031323~regulation of cellular metabolic process	50	0.2604	0.010213
GO:0030155~regulation of cell adhesion	5	0.026	0.010286
GO:0030097~hemopoiesis	8	0.0417	0.0104358
GO:0065003~macromolecular complex assembly	15	0.0781	0.0105277
GO:0051276~chromosome organization and biogenesis	12	0.0625	0.0106014
GO:0009952~anterior/posterior pattern formation	5	0.026	0.010815
GO:0001952~regulation of cell-matrix adhesion	3	0.0156	0.011049
GO:0051270~regulation of cell motility	5	0.026	0.0113613
GO:0045637~regulation of myeloid cell differentiation	4	0.0208	0.0117196
GO:0006461~protein complex assembly	10	0.0521	0.0118419
GO:0003002~regionalization	6	0.0312	0.0126929
GO:0048534~hemopoietic or lymphoid organ development	8	0.0417	0.0148859
GO:0051246~regulation of protein metabolic process	10	0.0521	0.0150269
GO:0042110~T cell activation	6	0.0312	0.0156404
GO:0048754~branching morphogenesis of a tube	4	0.0208	0.0163867
GO:0007369~gastrulation	4	0.0208	0.0163867
GO:0004175~endopeptidase activity	13	0.0677	0.0164164
GO:0051059~NF-kappaB binding	3	0.0156	0.0196898
GO:0001763~morphogenesis of a branching structure	4	0.0208	0.0207679
GO:0042094~interleukin-2 biosynthetic process	3	0.0156	0.020807
GO:0042770~DNA damage response, signal transduction	4	0.0208	0.0219538
GO:0007507~heart development	6	0.0312	0.0221653
GO:0045216~intercellular junction assembly and maintenance	3	0.0156	0.0230666
GO:0051969~regulation of transmission of nerve impulse	3	0.0156	0.0230666
GO:0007517~muscle development	7	0.0365	0.0236691
GO:0001501~skeletal development	8	0.0417	0.024478
GO:0048646~anatomical structure formation	7	0.0365	0.0248887
GO:0006921~cell structure disassembly during apoptosis	3	0.0156	0.0254222
GO:0008160~protein tyrosine phosphatase activator activity	2	0.0104	0.025552
GO:0042692~muscle cell differentiation	4	0.0208	0.0257297
GO:0051247~positive regulation of protein metabolic process	5	0.026	0.0290704
GO:0001944~vasculature development	7	0.0365	0.0331479
GO:0001525~angiogenesis	6	0.0312	0.0335876
GO:0007399~nervous system development	17	0.0885	0.0347642
GO:0007596~blood coagulation	5	0.026	0.0354144
GO:0045787~positive regulation of progression through cell cycle	3	0.0156	0.0357516
GO:0002377~immunoglobulin production	3	0.0156	0.0357516
GO:0050434~positive regulation of viral transcription	2	0.0104	0.0370035
GO:0008406~gonad development	4	0.0208	0.0373873
GO:0048608~reproductive structure development	4	0.0208	0.0373873
GO:0019211~phosphatase activator activity	2	0.0104	0.0380836
GO:0007281~germ cell development	3	0.0156	0.0385477
GO:0043122~regulation of I-kappaB kinase/NF-kappaB cascade	5	0.026	0.0400552
GO:0030334~regulation of cell migration	4	0.0208	0.040658
GO:0007599~hemostasis	5	0.026	0.041267
GO:0051046~regulation of secretion	4	0.0208	0.0440686
GO:0050708~regulation of protein secretion	3	0.0156	0.044379
GO:0007162~negative regulation of cell adhesion	3	0.0156	0.044379
GO:0000270~peptidoglycan metabolic process	3	0.0156	0.0474094
GO:0019083~viral transcription	2	0.0104	0.0490329
GO:0046782~regulation of viral transcription	2	0.0104	0.0490329
GO:0019080~viral genome expression	2	0.0104	0.0490329
GO:0007398~ectoderm development	6	0.0312	0.0491023
