# Supplementary material for: In Silico discovery of transcription factors as potential diagnostic biomarkers of ovarian cancer
Source: BMC Syst Biol. 2011 Sep 19;5:144. doi: 10.1186/1752-0509-5-144 (PMC3184078; doi:10.1186/1752-0509-5-144)
Supplement: Additional file 2 — Distribution of TFBSs and EREs in promoters of genes that contain predicted EREs. Details of gene IDs and positions on promoters where TFBSs and EREs were predicted to have binding sites. [file 1752-0509-5-144-S2.XLS]

## Sheet: TFs_OVERLAP_EREs_fuzzyBORDER_0.
ClassOfOverlap	TargetGeneID	TargetHeaderID	MatrixID	TFEGeneID	Overlap	TFBSlength	TFstart	TFstop	EREstart	EREstop
1
1	4978	T11R07DDD719	M01075	7704	20	29	-186	-158	-188	-167
1	2194	T17R04A0B320	M00373	None	19	21	-846	-826	-849	-828
1	6794	T19F0011F8C5	M00327	5077	18	21	-46	-26	-50	-29
1	4583	T11F00105813	M00373	None	18	21	1	21	-3	18
1	4583	T11F00105A9E	M00373	None	18	21	-650	-630	-654	-633
1	4583	T11F00105A6B	M00373	None	18	21	-599	-579	-603	-582
1	472	T11F0669D4A8	M00999	326	17	26	-632	-607	-637	-616
1	4583	T11F00105813	M00518	6256	16	19	3	21	-3	18
1	4583	T11F00105813	M00518	5465	16	19	3	21	-3	18
1	4583	T11F00105813	M00539	405	16	20	3	22	-3	18
1	5606	T17F0141BE34	M00373	None	16	21	-55	-35	-61	-40
1	4583	T11F00105A9E	M00518	6256	16	19	-648	-630	-654	-633
1	4583	T11F00105A9E	M00518	5465	16	19	-648	-630	-654	-633
1	4583	T11F00105A9E	M00539	405	16	20	-648	-629	-654	-633
1	4583	T11F00105A6B	M00539	405	16	20	-597	-578	-603	-582
1	4583	T11F00105A6B	M00518	6256	16	19	-597	-579	-603	-582
1	4583	T11F00105A6B	M00518	5465	16	19	-597	-579	-603	-582
1	6794	T19F0011F8C5	M00539	405	14	20	-42	-23	-50	-29
1	7515	T19R02E7DC32	M00066	6929	14	16	-928	-913	-936	-915
1	7515	T19R02E7DC32	M00066	6886	14	16	-928	-913	-936	-915
1	5046	T15R05F38D9A	M01045	7020	14	15	-594	-580	-602	-581
1	2194	T17R04A0B320	M00328	7849	14	18	-841	-824	-849	-828
1	998	T01F01531ECF	M00373	None	13	21	-690	-670	-699	-678
1	4313	T16F03391C2C	M00454	84159	13	14	24	37	15	36
1	2052	T01F0D5B2F3E	M00531	1998	13	18	-272	-255	-281	-260
1	4583	T11F00105813	M00121	7391	13	14	6	19	-3	18
1	2068	T19R0303913C	M00444	7421	13	15	-8	6	-17	4
1	4436	T02F02D48712	M00373	None	13	21	-534	-514	-543	-522
1	1969	T01R00F8F3A4	M00444	7421	13	15	-375	-361	-384	-363
1	58506	T19F0344C029	M00373	None	13	21	-689	-669	-698	-677
1	4583	T11F00105A9E	M00121	7391	13	14	-645	-632	-654	-633
1	4583	T11F00105A6B	M00121	7391	13	14	-594	-581	-603	-582
1	6774	T17R023EFB4E	M00333	None	12	13	-294	-282	-304	-283
1	2048	T01F015D93DF	M01072	3090	12	15	-225	-211	-235	-214
1	2048	T01F015D9629	M01072	3090	12	15	-811	-797	-821	-800
1	4350	T16F0000EF16	M00665	6670	12	14	-597	-584	-607	-586
1	4583	T11F00106AE1	M00515	5468	12	23	-224	-202	-234	-213
1	5046	T15R05F38D9A	M00915	7022	12	13	-592	-580	-602	-581
1	5046	T15R05F38D9A	M00915	7020	12	13	-592	-580	-602	-581
1	5046	T15R05F38D9A	M00915	7021	12	13	-592	-580	-602	-581
1	2064	T17F0217D73A	M00004	None	12	18	-725	-708	-735	-714
1	4583	T11F00106B33	M00515	5468	12	23	-306	-284	-316	-295
1	4583	T11F00106A1D	M00515	5468	12	23	-28	-6	-38	-17
1	6774	T17R023EFB4E	M00333	None	11	13	-293	-281	-304	-283
1	6794	T19F0011F8C5	M00121	7391	11	14	-39	-26	-50	-29
1	6794	T19F0011F8C5	M00122	7391	11	14	-39	-26	-50	-29
1	8678	T17R0246F3AA	M01072	3090	11	15	-31	-17	-42	-21
1	1435	T01F06928F03	M00955	2908	11	27	135	161	124	145
1	2194	T17R04A0A0F5	M00143	5079	11	28	-316	-289	-327	-306
1	998	T01F01531ECF	M00327	5077	10	21	-687	-667	-699	-678
1	6794	T19F0011F8C5	M00796	7391	10	12	-38	-27	-50	-29
1	6794	T19F0011F8C5	M00796	7392	10	12	-38	-27	-50	-29
1	2052	T01F0D5B2F3E	M00771	1998	10	12	-269	-258	-281	-260
1	2052	T01F0D5B2F3E	M00771	2077	10	12	-269	-258	-281	-260
1	2052	T01F0D5B2F3E	M00771	51513	10	12	-269	-258	-281	-260
1	2052	T01F0D5B2F3E	M00771	2113	10	12	-269	-258	-281	-260
1	2052	T01F0D5B2F3E	M00771	2313	10	12	-269	-258	-281	-260
1	2052	T01F0D5B2F3E	M00771	2078	10	12	-269	-258	-281	-260
1	2052	T01F0D5B2F3E	M00771	2005	10	12	-269	-258	-281	-260
1	2052	T01F0D5B2F3E	M00771	2114	10	12	-269	-258	-281	-260
1	2621	T13F06C4F819	M00770	1053	10	12	-98	-87	-110	-89
1	2621	T13F06C4F819	M00770	1050	10	12	-98	-87	-110	-89
1	2621	T13F06C4F819	M00770	1054	10	12	-98	-87	-110	-89
1	2621	T13F06C4F819	M00770	1051	10	12	-98	-87	-110	-89
1	2621	T13F06C4F819	M00770	1052	10	12	-98	-87	-110	-89
1	2194	T17R04A0C2C1	M00800	7020	10	16	-185	-170	-197	-176
1	2194	T17R04A0C2C1	M00800	7021	10	16	-185	-170	-197	-176
1	3481	T11R002030C6	M00192	2908	9	19	-184	-166	-197	-176
1	10653	T19F02975F62	M00378	None	9	12	-395	-384	-408	-387
1	268	T19F00219302	M00982	1960	9	14	-118	-105	-131	-110
1	268	T19F00219302	M00982	1959	9	14	-118	-105	-131	-110
1	268	T19F00219302	M00982	1958	9	14	-118	-105	-131	-110
1	268	T19F00219302	M00982	1961	9	14	-118	-105	-131	-110
1	6794	T19F0011F8C5	M00187	7391	9	10	-37	-28	-50	-29
1	2052	T01F0D5B2F3E	M00341	2553	9	12	-268	-257	-281	-260
1	2052	T01F0D5B2F3E	M00341	2551	9	12	-268	-257	-281	-260
1	4978	T11R07E5F749	M00378	None	9	12	-211	-200	-224	-203
1	2194	T17R04A0B1EA	M01047	7020	9	15	-526	-512	-539	-518
1	2621	T13F06C50ADE	M01044	6910	8	10	175	184	161	182
1	2621	T13F06C50ADE	M01044	6910	8	10	83	92	69	90
1	5046	T15R05F38D9A	M00450	None	8	9	-588	-580	-602	-581
1	3481	T11R002032EE	M00539	405	8	20	-735	-716	-749	-728
1	5046	T15R05F38D09	M00444	7421	8	15	-443	-429	-457	-436
1	999	T16F04039AE1	M00127	2623	8	14	139	152	125	146
1	4288	T10R07BC8C6D	M01004	None	7	11	-70	-60	-85	-64
1	1509	T11R001A59B6	M00325	5978	7	21	89	109	74	95
1	3481	T11R002032EE	M00373	None	7	21	-734	-714	-749	-728
1	4583	T11F00106014	M00189	7022	7	12	-776	-765	-791	-770
1	4583	T11F00106014	M00189	7020	7	12	-776	-765	-791	-770
1	1969	T01R00F8F3A4	M01109	51385	7	15	-369	-355	-384	-363
1	1435	T01F06928F03	M00192	2908	7	19	139	157	124	145
1	1630	T18F02E183EA	M01014	6666	7	13	43	55	28	49
1	1630	T18F02E183EA	M01014	8403	7	13	43	55	28	49
1	1630	T18F02E183EA	M01014	6663	7	13	43	55	28	49
1	1630	T18F02E183EA	M01014	11166	7	13	43	55	28	49
1	1630	T18F02E183EA	M01014	6658	7	13	43	55	28	49
1	1630	T18F02E183EA	M01014	6659	7	13	43	55	28	49
1	1630	T18F02E183EA	M01014	6664	7	13	43	55	28	49
1	1630	T18F02E183EA	M01014	6736	7	13	43	55	28	49
1	1630	T18F02E183EA	M01014	30812	7	13	43	55	28	49
1	1630	T18F02E183EA	M01014	6657	7	13	43	55	28	49
1	1630	T18F02E183EA	M01014	54345	7	13	43	55	28	49
1	1630	T18F02E183EA	M01014	6665	7	13	43	55	28	49
1	1630	T18F02E183EA	M01014	6660	7	13	43	55	28	49
1	1630	T18F02E183EA	M01014	6662	7	13	43	55	28	49
1	6387	T10R02A27200	M00025	2002	7	14	-811	-798	-826	-805
1	2194	T17R04A0B1EA	M00915	7022	7	13	-524	-512	-539	-518
1	2194	T17R04A0B1EA	M00915	7020	7	13	-524	-512	-539	-518
1	2194	T17R04A0B1EA	M00915	7021	7	13	-524	-512	-539	-518
1	4583	T11F00105DDF	M00189	7022	7	12	-211	-200	-226	-205
1	4583	T11F00105DDF	M00189	7020	7	12	-211	-200	-226	-205
1	4583	T11F00105E29	M00189	7022	7	12	-285	-274	-300	-279
1	4583	T11F00105E29	M00189	7020	7	12	-285	-274	-300	-279
1	348	T19F02FC8861	M00075	None	6	10	-864	-855	-880	-859
1	10653	T19F02975F62	M00280	5989	6	17	-392	-376	-408	-387
1	5046	T15R05F1240D	M00701	4088	6	9	-966	-958	-982	-961
1	268	T19F00219302	M00807	1959	6	11	-115	-105	-131	-110
1	268	T19F00219302	M00807	1958	6	11	-115	-105	-131	-110
1	268	T19F00219302	M00807	1960	6	11	-115	-105	-131	-110
1	1509	T11R001A59B6	M01028	5978	6	19	90	108	74	95
1	2052	T01F0D5B2F3E	M00717	7849	6	15	-265	-251	-281	-260
1	5046	T15R05F38C4D	M00695	None	6	7	-253	-247	-269	-248
1	3481	T11R002032EE	M00236	405	6	16	-733	-718	-749	-728
1	7482	T01F06B95016	M01044	6910	6	10	-532	-523	-548	-527
1	5609	T19F007829AE	M01113	None	5	8	128	135	111	132
1	572	T11R03CD5D3C	M01044	6910	5	10	-730	-721	-747	-726
1	4052	T02F01F7EDF4	M01109	51385	5	15	-757	-743	-774	-753
1	4583	T11F00106AE1	M00727	2516	5	8	-217	-210	-234	-213
1	119391	T10F0651B87A	M00144	5079	5	28	41	68	24	45
1	3481	T11R002032EE	M00121	7391	5	14	-732	-719	-749	-728
1	3481	T11R002032EE	M00119	4149	5	14	-732	-719	-749	-728
1	3481	T11R002032EE	M00122	7391	5	14	-732	-719	-749	-728
1	4436	T02F02D4F8B7	M00133	5453	5	15	16	30	-1	20
1	2068	T19R0303913C	M01100	51341	5	9	0	8	-17	4
1	4583	T11F00106B33	M00727	2516	5	8	-299	-292	-316	-295
1	11214	T15F0503078B	M00148	6736	5	7	-348	-342	-365	-344
1	1969	T01R00F8F3A4	M01044	6910	5	10	-367	-358	-384	-363
1	4583	T11F00106A1D	M00727	2516	5	8	-21	-14	-38	-17
1	5566	T19R00D6F7FA	M00243	1958	4	12	-310	-299	-328	-307
1	5566	T19R00D6F7FA	M00245	1960	4	12	-310	-299	-328	-307
1	5566	T19R00D6F7FA	M00246	1959	4	12	-310	-299	-328	-307
1	268	T19F00219302	M01100	51341	4	9	-113	-105	-131	-110
1	2194	T17R04A0AA9C	M00468	11278	4	7	-715	-709	-733	-712
1	3481	T11R002032EE	M00796	7391	4	12	-731	-720	-749	-728
1	3481	T11R002032EE	M00796	7392	4	12	-731	-720	-749	-728
1	3481	T11R002032EE	M01034	4609	4	10	-731	-722	-749	-728
1	3481	T11R002032EE	M01034	7391	4	10	-731	-722	-749	-728
1	3481	T11R002032EE	M01034	84159	4	10	-731	-722	-749	-728
1	3481	T11R002032EE	M01034	4613	4	10	-731	-722	-749	-728
1	3481	T11R002032EE	M01034	8553	4	10	-731	-722	-749	-728
1	3481	T11R002032EE	M01034	6886	4	10	-731	-722	-749	-728
1	3481	T11R002032EE	M01034	6929	4	10	-731	-722	-749	-728
1	3481	T11R002032EE	M01034	6887	4	10	-731	-722	-749	-728
1	3481	T11R002032EE	M01034	4149	4	10	-731	-722	-749	-728
1	3481	T11R002032EE	M01034	4654	4	10	-731	-722	-749	-728
1	3481	T11R002032EE	M01034	4084	4	10	-731	-722	-749	-728
1	3481	T11R002032EE	M01034	79365	4	10	-731	-722	-749	-728
1	3481	T11R002032EE	M01034	7392	4	10	-731	-722	-749	-728
1	3481	T11R002032EE	M01034	3637	4	10	-731	-722	-749	-728
1	3481	T11R002032EE	M01034	7942	4	10	-731	-722	-749	-728
1	3481	T11R002032EE	M01034	6925	4	10	-731	-722	-749	-728
1	3481	T11R002032EE	M01034	4617	4	10	-731	-722	-749	-728
1	3481	T11R002032EE	M01034	6938	4	10	-731	-722	-749	-728
1	3481	T11R002032EE	M01034	7030	4	10	-731	-722	-749	-728
1	3481	T11R002032EE	M01034	9421	4	10	-731	-722	-749	-728
1	3481	T11R002032EE	M01034	4656	4	10	-731	-722	-749	-728
1	3481	T11R002032EE	M01034	4618	4	10	-731	-722	-749	-728
1	3481	T11R002032EE	M01034	9464	4	10	-731	-722	-749	-728
1	3481	T11R002032EE	M01034	4601	4	10	-731	-722	-749	-728
1	3481	T11R002032EE	M01034	4807	4	10	-731	-722	-749	-728
1	3481	T11R002032EE	M01034	429	4	10	-731	-722	-749	-728
1	5046	T15R05F38BFA	M01047	7020	4	15	-168	-154	-186	-165
1	3481	T11R00203254	M00966	7421	4	21	-577	-557	-595	-574
1	3481	T11R00203254	M00966	6256	4	21	-577	-557	-595	-574
1	3481	T11R00203254	M00966	8856	4	21	-577	-557	-595	-574
1	3481	T11R00203254	M00966	9970	4	21	-577	-557	-595	-574
1	4313	T16F03395DE9	M00415	6935	4	9	-842	-834	-860	-839
1	4072	T02F02D40762	M01044	6910	3	10	-707	-698	-726	-705
1	998	T01F01531ECF	M00513	467	3	14	-680	-667	-699	-678
1	4583	T11F001096FD	M00770	1053	3	12	106	117	87	108
1	4583	T11F001096FD	M00770	1050	3	12	106	117	87	108
1	4583	T11F001096FD	M00770	1054	3	12	106	117	87	108
1	4583	T11F001096FD	M00770	1051	3	12	106	117	87	108
1	4583	T11F001096FD	M00770	1052	3	12	106	117	87	108
1	4583	T11F001096FD	M00117	1051	3	14	106	119	87	108
1	4583	T11F001096FD	M00116	1050	3	14	106	119	87	108
1	1786	T19R009AB2E0	M00456	2186	3	14	-47	-34	-66	-45
1	4072	T02F02D40719	M01044	6910	3	10	-634	-625	-653	-632
1	5046	T15R05F38C4D	M00695	None	3	7	-250	-244	-269	-248
1	3481	T11R002032EE	M00187	7391	3	10	-730	-721	-749	-728
1	2194	T17R04A0A81F	M00706	2969	3	9	-77	-69	-96	-75
1	5046	T15R05F38BFA	M00695	None	3	7	-167	-161	-186	-165
1	2068	T19R0303913C	M00716	None	3	8	2	9	-17	4
1	4436	T02F02D48712	M00513	467	3	14	-524	-511	-543	-522
1	94025	T19R00867390	M00340	2114	3	14	-882	-869	-901	-880
1	4978	T11R07E4EDAA	M00515	5468	3	23	-403	-381	-422	-401
1	1630	T18F02E183EA	M01131	6663	3	7	47	53	28	49
1	208	T19R02B535C8	M00243	1958	3	12	-557	-546	-576	-555
1	208	T19R02B535C8	M00244	None	3	12	-557	-546	-576	-555
1	2194	T17R04A0A0F5	M00008	6667	3	10	-308	-299	-327	-306
1	3481	T11R002030C6	M00192	2908	2	19	-177	-159	-197	-176
1	10653	T19F02975F62	M00947	7024	2	15	-388	-374	-408	-387
1	335	T11R06ED4019	M00056	4782	2	29	-221	-193	-241	-220
1	5046	T15R05F1240D	M00701	4088	2	9	-962	-954	-982	-961
1	268	T19F00219302	M00716	None	2	8	-111	-104	-131	-110
1	2194	T17R04A0AA9C	M00221	6720	2	11	-713	-703	-733	-712
1	3481	T11R002032EE	M00217	7391	2	8	-729	-722	-749	-728
1	4436	T02F02D4F8B7	M00133	5453	2	15	19	33	-1	20
1	7482	T01F06B95016	M01109	51385	2	15	-528	-514	-548	-527
1	1509	T11R001A5981	M00333	None	2	13	147	159	127	148
1	1509	T11R001A5981	M00716	None	2	8	147	154	127	148
1	2194	T17R04A0B320	M01100	51341	2	9	-829	-821	-849	-828
1	4313	T16F03390C5D	M00999	326	1	26	-540	-515	-561	-540
1	4313	T16F03390C37	M00999	326	1	26	-502	-477	-523	-502
1	10653	T19F02975F62	M00144	5079	1	28	-387	-360	-408	-387
1	268	T19F00219302	M00800	7020	1	16	-110	-95	-131	-110
1	268	T19F00219302	M00800	7021	1	16	-110	-95	-131	-110
1	4313	T16F03390D53	M00999	326	1	26	-786	-761	-807	-786
1	6794	T19F0011D7FB	M00927	7023	1	9	-828	-820	-849	-828
1	6794	T19F0011D7FB	M00712	None	1	8	-828	-821	-849	-828
1	3481	T11R002032EE	M00726	7392	1	6	-728	-723	-749	-728
1	3481	T11R002032EE	M00799	4149	1	7	-728	-722	-749	-728
1	3481	T11R002032EE	M00799	4609	1	7	-728	-722	-749	-728
1	2194	T17R04A0B320	M00450	None	1	9	-828	-820	-849	-828
1	4978	T11R07E4EDAA	M00191	2099	1	19	-401	-383	-422	-401
1	5606	T17F0141BE34	M00531	1998	1	18	-40	-23	-61	-40
1	208	T19R02B535C8	M01104	None	1	7	-555	-549	-576	-555
2
2	2194	T17R04A0B320	M00056	4782	19	29	-859	-831	-849	-828
2	4072	T02F02D40762	M00515	5468	18	23	-731	-709	-726	-705
2	4313	T16F03390C5D	M00515	5468	18	23	-566	-544	-561	-540
2	4583	T11F001096FD	M00515	5468	18	23	82	104	87	108
2	5609	T19F007829AE	M00515	5468	18	23	106	128	111	132
2	4313	T16F03390C37	M00515	5468	18	23	-528	-506	-523	-502
2	4077	T17F024C9FC1	M00515	5468	18	23	37	59	42	63
2	4077	T17F024CA275	M00515	5468	18	23	-655	-633	-650	-629
2	4072	T02F02D40719	M00515	5468	18	23	-658	-636	-653	-632
2	3481	T11R0020313A	M00515	5468	18	23	-318	-296	-313	-292
2	4313	T16F03390D53	M00515	5468	18	23	-812	-790	-807	-786
2	4313	T16F03391C2C	M00515	5468	18	23	10	32	15	36
2	6794	T19F0011F8C5	M00515	5468	18	23	-55	-33	-50	-29
2	6794	T19F0011D7FB	M00515	5468	18	23	-854	-832	-849	-828
2	2052	T01F0D5B2F3E	M00515	5468	18	23	-286	-264	-281	-260
2	1012	T16F04E51C5A	M00373	None	18	21	-27	-7	-24	-3
2	4583	T11F00105813	M00515	5468	18	23	-8	14	-3	18
2	5604	T15F03D92D50	M00515	5468	18	23	-521	-499	-516	-495
2	119391	T10F0651B87A	M00515	5468	18	23	19	41	24	45
2	8538	T11F07AD3335	M00515	5468	18	23	-948	-926	-943	-922
2	7482	T01F06B95016	M00515	5468	18	23	-553	-531	-548	-527
2	2621	T13F06C4F819	M00515	5468	18	23	-115	-93	-110	-89
2	4179	T01F0C478972	M00515	5468	18	23	-975	-953	-970	-949
2	11214	T15F0503078B	M00515	5468	18	23	-370	-348	-365	-344
2	3916	T13F06BC3D2E	M00515	5468	18	23	-693	-671	-688	-667
2	58506	T19F0344C029	M00515	5468	18	23	-703	-681	-698	-677
2	999	T16F04039AE1	M00515	5468	18	23	120	142	125	146
2	5606	T17F0141BE34	M00325	5978	18	21	-64	-44	-61	-40
2	4583	T11F00105A9E	M00515	5468	18	23	-659	-637	-654	-633
2	3916	T13F06BC3C9A	M00515	5468	18	23	-545	-523	-540	-519
2	4583	T11F00105A6B	M00515	5468	18	23	-608	-586	-603	-582
2	3481	T11R002032EE	M00373	None	17	21	-753	-733	-749	-728
2	8538	T11F07AD3335	M00999	326	17	26	-952	-927	-943	-922
2	595	T11F041F655F	M00143	5079	17	28	-269	-242	-258	-237
2	4072	T02F02D40762	M00191	2099	16	19	-729	-711	-726	-705
2	4072	T02F02D40762	M00518	6256	16	19	-729	-711	-726	-705
2	4072	T02F02D40762	M00518	5465	16	19	-729	-711	-726	-705
2	998	T01F01531ECF	M00191	2099	16	19	-702	-684	-699	-678
2	998	T01F01531ECF	M00518	6256	16	19	-702	-684	-699	-678
2	998	T01F01531ECF	M00518	5465	16	19	-702	-684	-699	-678
2	4313	T16F03390C5D	M00191	2099	16	19	-564	-546	-561	-540
2	5609	T19F007829AE	M00191	2099	16	19	108	126	111	132
2	4313	T16F03390C37	M00191	2099	16	19	-526	-508	-523	-502
2	4052	T02F01F7EDF4	M00191	2099	16	19	-777	-759	-774	-753
2	4072	T02F02D40719	M00191	2099	16	19	-656	-638	-653	-632
2	4072	T02F02D40719	M00518	6256	16	19	-656	-638	-653	-632
2	4072	T02F02D40719	M00518	5465	16	19	-656	-638	-653	-632
2	4313	T16F03390D53	M00191	2099	16	19	-810	-792	-807	-786
2	4313	T16F03391C2C	M00191	2099	16	19	12	30	15	36
2	960	T11F0218DED1	M00191	2099	16	19	-113	-95	-110	-89
2	1012	T16F04E51C5A	M00328	7849	16	18	-26	-9	-24	-3
2	4583	T11F00106AE1	M00192	2908	16	19	-237	-219	-234	-213
2	7482	T01F06B95016	M00191	2099	16	19	-551	-533	-548	-527
2	4583	T11F00106B33	M00192	2908	16	19	-319	-301	-316	-295
2	11214	T15F0503078B	M00966	7421	16	21	-370	-350	-365	-344
2	11214	T15F0503078B	M00966	6256	16	21	-370	-350	-365	-344
2	11214	T15F0503078B	M00966	8856	16	21	-370	-350	-365	-344
2	11214	T15F0503078B	M00966	9970	16	21	-370	-350	-365	-344
2	11214	T15F0503078B	M00191	2099	16	19	-368	-350	-365	-344
2	11214	T15F0503078B	M00518	6256	16	19	-368	-350	-365	-344
2	11214	T15F0503078B	M00518	5465	16	19	-368	-350	-365	-344
2	4583	T11F00106A1D	M00192	2908	16	19	-41	-23	-38	-17
2	1630	T18F02E183EA	M00191	2099	16	19	25	43	28	49
2	58506	T19F0344C029	M00191	2099	16	19	-701	-683	-698	-677
2	58506	T19F0344C029	M00518	6256	16	19	-701	-683	-698	-677
2	58506	T19F0344C029	M00518	5465	16	19	-701	-683	-698	-677
2	5609	T19F007829AE	M00327	5077	15	21	105	125	111	132
2	1012	T16F04E51C5A	M00327	5077	15	21	-30	-10	-24	-3
2	4583	T11F00106AE1	M00205	2908	15	16	-235	-220	-234	-213
2	3481	T11R002032EE	M00328	7849	15	18	-752	-735	-749	-728
2	4583	T11F00106B33	M00205	2908	15	16	-317	-302	-316	-295
2	4583	T11F00106A1D	M00205	2908	15	16	-39	-24	-38	-17
2	6382	T02R01353DBC	M00947	7024	14	15	-234	-220	-233	-212
2	8538	T11F07AD3335	M00444	7421	14	15	-944	-930	-943	-922
2	6382	T02R01353CC3	M01009	3280	14	15	15	29	16	37
2	3481	T11R00203190	M00155	7026	13	16	-402	-387	-399	-378
2	2194	T17R04A0C197	M00069	7528	13	20	94	113	101	122
2	2194	T17R04A0C33E	M00222	6929	12	16	-326	-311	-322	-301
2	1012	T16F04E51C5A	M00360	None	12	13	-25	-13	-24	-3
2	595	T11F041F655F	M00139	None	12	18	-264	-247	-258	-237
2	2194	T17R04A0A81F	M00088	None	12	13	-97	-85	-96	-75
2	2194	T17R04A0A81F	M00086	None	12	13	-97	-85	-96	-75
2	2475	T01R00A95158	M00056	4782	11	29	-39	-11	-21	0
2	3481	T11R002030C6	M00192	2908	11	19	-205	-187	-197	-176
2	2048	T01F015D93DF	M01109	51385	11	15	-239	-225	-235	-214
2	2048	T01F015D9629	M01109	51385	11	15	-825	-811	-821	-800
2	960	T11F0218DED1	M01109	51385	11	15	-114	-100	-110	-89
2	960	T11F0218DED1	M00284	4779	11	22	-121	-100	-110	-89
2	2194	T17R04A0A81F	M00087	None	11	12	-97	-86	-96	-75
2	2194	T17R04A0A81F	M00281	5989	11	18	-103	-86	-96	-75
2	2194	T17R04A0C197	M00066	6929	11	16	96	111	101	122
2	2194	T17R04A0C197	M00066	6886	11	16	96	111	101	122
2	2194	T17R04A0C197	M00070	6925	11	16	96	111	101	122
2	2194	T17R04A0C197	M00070	6886	11	16	96	111	101	122
2	2194	T17R04A0C197	M00065	6886	11	16	96	111	101	122
2	2194	T17R04A0C197	M00065	6929	11	16	96	111	101	122
2	4978	T11R07DDD719	M00159	1050	11	13	-190	-178	-188	-167
2	329	T11F06102C1D	M01072	3090	11	15	-157	-143	-153	-132
2	329	T11F06102C1D	M01073	3090	11	18	-160	-143	-153	-132
2	1509	T11R001A5981	M00088	None	10	13	124	136	127	148
2	4978	T11R07E4EDAA	M01014	6666	10	13	-425	-413	-422	-401
2	4978	T11R07E4EDAA	M01014	8403	10	13	-425	-413	-422	-401
2	4978	T11R07E4EDAA	M01014	6663	10	13	-425	-413	-422	-401
2	4978	T11R07E4EDAA	M01014	11166	10	13	-425	-413	-422	-401
2	4978	T11R07E4EDAA	M01014	6658	10	13	-425	-413	-422	-401
2	4978	T11R07E4EDAA	M01014	6659	10	13	-425	-413	-422	-401
2	4978	T11R07E4EDAA	M01014	6664	10	13	-425	-413	-422	-401
2	4978	T11R07E4EDAA	M01014	6736	10	13	-425	-413	-422	-401
2	4978	T11R07E4EDAA	M01014	30812	10	13	-425	-413	-422	-401
2	4978	T11R07E4EDAA	M01014	6657	10	13	-425	-413	-422	-401
2	4978	T11R07E4EDAA	M01014	54345	10	13	-425	-413	-422	-401
2	4978	T11R07E4EDAA	M01014	6665	10	13	-425	-413	-422	-401
2	4978	T11R07E4EDAA	M01014	6660	10	13	-425	-413	-422	-401
2	4978	T11R07E4EDAA	M01014	6662	10	13	-425	-413	-422	-401
2	999	T16F04039AE1	M00380	None	9	30	104	133	125	146
2	1969	T01R00F98B55	M01044	6910	8	10	-235	-226	-233	-212
2	2113	T11R079E13EB	M00378	None	8	12	-845	-834	-841	-820
2	1806	T01R05D81B2F	M00053	5966	8	10	-228	-219	-226	-205
2	4583	T11F00106014	M01044	6910	8	10	-793	-784	-791	-770
2	5046	T15R05F38D09	M00088	None	8	13	-462	-450	-457	-436
2	4583	T11F00105DDF	M01044	6910	8	10	-228	-219	-226	-205
2	4583	T11F00105E29	M01044	6910	8	10	-302	-293	-300	-279
2	4288	T10R07BC8C6D	M01044	6910	7	10	-981	-972	-978	-957
2	4583	T11F001096FD	M00177	1385	7	12	82	93	87	108
2	3481	T11R00203166	M00088	None	7	13	-363	-351	-357	-336
2	1012	T16F04E51C5A	M00821	4780	7	13	-30	-18	-24	-3
2	2194	T17R04A0C197	M00105	1523	7	15	93	107	101	122
2	1806	T01R05D81B2F	M00051	None	7	10	-229	-220	-226	-205
2	2194	T17R04A0B1EA	M00072	None	7	11	-543	-533	-539	-518
2	5046	T15R05F38D5D	M00915	7022	6	13	-548	-536	-541	-520
2	5046	T15R05F38D5D	M00915	7020	6	13	-548	-536	-541	-520
2	5046	T15R05F38D5D	M00915	7021	6	13	-548	-536	-541	-520
2	5046	T15R05F38D5D	M00450	None	6	9	-544	-536	-541	-520
2	572	T11R03CD5D3C	M00373	None	6	21	-762	-742	-747	-726
2	2113	T11R079E13EB	M01037	2735	6	12	-847	-836	-841	-820
2	2113	T11R079E13EB	M01037	2736	6	12	-847	-836	-841	-820
2	2113	T11R079E13EB	M01037	2737	6	12	-847	-836	-841	-820
2	7515	T19R02E7DC32	M00105	1523	6	15	-945	-931	-936	-915
2	8538	T11F07AD3335	M00646	None	6	8	-945	-938	-943	-922
2	6382	T02R01353CC3	M01047	7020	6	15	7	21	16	37
2	2068	T19R0303913C	M00373	None	6	21	-32	-12	-17	4
2	1806	T01R05D81B2F	M00415	6935	6	9	-229	-221	-226	-205
2	1806	T01R05D81B2F	M00088	None	6	13	-233	-221	-226	-205
2	1806	T01R05D81B2F	M00086	None	6	13	-233	-221	-226	-205
2	11214	T15F0503078B	M00157	6095	6	13	-372	-360	-365	-344
2	4313	T16F03395DE9	M00979	5080	6	14	-868	-855	-860	-839
2	5046	T15R05F38D5D	M00189	7022	5	12	-548	-537	-541	-520
2	5046	T15R05F38D5D	M00189	7020	5	12	-548	-537	-541	-520
2	5566	T19R00D6F7FA	M00999	326	5	26	-134	-109	-113	-92
2	2113	T11R079E13EB	M00448	None	5	9	-845	-837	-841	-820
2	2113	T11R079E13EB	M00449	7546	5	9	-845	-837	-841	-820
2	2113	T11R079E13EB	M00450	None	5	9	-845	-837	-841	-820
2	6794	T19F0011D7FB	M01034	4609	5	10	-854	-845	-849	-828
2	6794	T19F0011D7FB	M01034	7391	5	10	-854	-845	-849	-828
2	6794	T19F0011D7FB	M01034	84159	5	10	-854	-845	-849	-828
2	6794	T19F0011D7FB	M01034	4613	5	10	-854	-845	-849	-828
2	6794	T19F0011D7FB	M01034	8553	5	10	-854	-845	-849	-828
2	6794	T19F0011D7FB	M01034	6886	5	10	-854	-845	-849	-828
2	6794	T19F0011D7FB	M01034	6929	5	10	-854	-845	-849	-828
2	6794	T19F0011D7FB	M01034	6887	5	10	-854	-845	-849	-828
2	6794	T19F0011D7FB	M01034	4149	5	10	-854	-845	-849	-828
2	6794	T19F0011D7FB	M01034	4654	5	10	-854	-845	-849	-828
2	6794	T19F0011D7FB	M01034	4084	5	10	-854	-845	-849	-828
2	6794	T19F0011D7FB	M01034	79365	5	10	-854	-845	-849	-828
2	6794	T19F0011D7FB	M01034	7392	5	10	-854	-845	-849	-828
2	6794	T19F0011D7FB	M01034	3637	5	10	-854	-845	-849	-828
2	6794	T19F0011D7FB	M01034	7942	5	10	-854	-845	-849	-828
2	6794	T19F0011D7FB	M01034	6925	5	10	-854	-845	-849	-828
2	6794	T19F0011D7FB	M01034	4617	5	10	-854	-845	-849	-828
2	6794	T19F0011D7FB	M01034	6938	5	10	-854	-845	-849	-828
2	6794	T19F0011D7FB	M01034	7030	5	10	-854	-845	-849	-828
2	6794	T19F0011D7FB	M01034	9421	5	10	-854	-845	-849	-828
2	6794	T19F0011D7FB	M01034	4656	5	10	-854	-845	-849	-828
2	6794	T19F0011D7FB	M01034	4618	5	10	-854	-845	-849	-828
2	6794	T19F0011D7FB	M01034	9464	5	10	-854	-845	-849	-828
2	6794	T19F0011D7FB	M01034	4601	5	10	-854	-845	-849	-828
2	6794	T19F0011D7FB	M01034	4807	5	10	-854	-845	-849	-828
2	6794	T19F0011D7FB	M01034	429	5	10	-854	-845	-849	-828
2	2052	T01F0D5B2F3E	M00420	4211	5	14	-290	-277	-281	-260
2	2052	T01F0D5B2F3E	M00420	3205	5	14	-290	-277	-281	-260
2	2052	T01F0D5B2F3E	M00421	4211	5	14	-290	-277	-281	-260
2	2052	T01F0D5B2F3E	M00421	3205	5	14	-290	-277	-281	-260
2	3481	T11R0020310A	M00717	7849	5	15	-275	-261	-265	-244
2	1806	T01R05D81B2F	M00087	None	5	12	-233	-222	-226	-205
2	1435	T01F06928F03	M00285	4779	5	13	116	128	124	145
2	2194	T17R04A0B320	M00056	4782	5	29	-873	-845	-849	-828
2	2194	T17R04A0B320	M00539	405	5	20	-864	-845	-849	-828
2	3481	T11R00203063	M00192	2908	5	19	-112	-94	-98	-77
2	7849	T02R06C71352	M00333	None	5	13	-12	0	-4	17
2	2194	T17R04A0A199	M00007	2002	5	16	-502	-487	-491	-470
2	5046	T15R05F38D5D	M00800	7020	4	16	-553	-538	-541	-520
2	5046	T15R05F38D5D	M00800	7021	4	16	-553	-538	-541	-520
2	4288	T10R07BC8C6D	M00484	3196	4	10	-984	-975	-978	-957
2	1786	T19R009AB2E0	M00491	23598	4	13	-75	-63	-66	-45
2	5566	T19R00D6F7FA	M00999	326	4	26	-350	-325	-328	-307
2	2113	T11R079E13EB	M00378	None	4	12	-849	-838	-841	-820
2	4313	T16F03391C2C	M00973	3637	4	8	11	18	15	36
2	4313	T16F03391C2C	M00973	4617	4	8	11	18	15	36
2	4313	T16F03391C2C	M00973	6929	4	8	11	18	15	36
2	4313	T16F03391C2C	M00973	4618	4	8	11	18	15	36
2	4313	T16F03391C2C	M00973	6925	4	8	11	18	15	36
2	4313	T16F03391C2C	M00973	84159	4	8	11	18	15	36
2	4313	T16F03391C2C	M00973	6938	4	8	11	18	15	36
2	4313	T16F03391C2C	M00973	429	4	8	11	18	15	36
2	4313	T16F03391C2C	M00973	4654	4	8	11	18	15	36
2	4313	T16F03391C2C	M00973	4656	4	8	11	18	15	36
2	6794	T19F0011D7FB	M00712	None	4	8	-853	-846	-849	-828
2	6794	T19F0011D7FB	M00973	3637	4	8	-853	-846	-849	-828
2	6794	T19F0011D7FB	M00973	4617	4	8	-853	-846	-849	-828
2	6794	T19F0011D7FB	M00973	6929	4	8	-853	-846	-849	-828
2	6794	T19F0011D7FB	M00973	4618	4	8	-853	-846	-849	-828
2	6794	T19F0011D7FB	M00973	6925	4	8	-853	-846	-849	-828
2	6794	T19F0011D7FB	M00973	84159	4	8	-853	-846	-849	-828
2	6794	T19F0011D7FB	M00973	6938	4	8	-853	-846	-849	-828
2	6794	T19F0011D7FB	M00973	429	4	8	-853	-846	-849	-828
2	6794	T19F0011D7FB	M00973	4654	4	8	-853	-846	-849	-828
2	6794	T19F0011D7FB	M00973	4656	4	8	-853	-846	-849	-828
2	4436	T02F02D48712	M00966	7421	4	21	-560	-540	-543	-522
2	4436	T02F02D48712	M00966	6256	4	21	-560	-540	-543	-522
2	4436	T02F02D48712	M00966	8856	4	21	-560	-540	-543	-522
2	4436	T02F02D48712	M00966	9970	4	21	-560	-540	-543	-522
2	94025	T19R00867390	M00750	3159	4	7	-904	-898	-901	-880
2	4313	T16F03395DE9	M00373	None	4	21	-877	-857	-860	-839
2	2194	T17R04A0C2C1	M01044	6910	4	10	-203	-194	-197	-176
2	2194	T17R04A0A199	M00531	1998	4	18	-505	-488	-491	-470
2	472	T11F0669D4A8	M00242	None	3	20	-654	-635	-637	-616
2	2194	T17R04A08555	M00415	6935	3	9	-502	-494	-496	-475
2	2194	T17R04A0C33E	M00373	None	3	21	-340	-320	-322	-301
2	2194	T17R04A0A81F	M01045	7020	3	15	-108	-94	-96	-75
2	4436	T02F02D48B97	M00751	861	3	6	-77	-72	-74	-53
2	4436	T02F02D48B97	M00271	861	3	6	-77	-72	-74	-53
2	540	T13R0310681F	M00373	None	3	21	-952	-932	-934	-913
2	3916	T13F06BC3D2E	M00486	5076	3	9	-694	-686	-688	-667
2	2194	T17R04A0B320	M00236	405	3	16	-862	-847	-849	-828
2	2194	T17R04A0A199	M00340	2114	3	14	-502	-489	-491	-470
2	1870	T01R016A1783	M01119	None	3	10	-739	-730	-732	-711
2	3916	T13F06BC3C9A	M00486	5076	3	9	-546	-538	-540	-519
2	3481	T11R00203190	M00432	7080	2	10	-407	-398	-399	-378
2	3611	T11F00646DA2	M00076	2624	2	10	110	119	118	139
2	5046	T15R05F38BFA	M00470	7022	2	9	-193	-185	-186	-165
2	5046	T15R05F38BFA	M00469	7020	2	9	-193	-185	-186	-165
2	4436	T02F02D48B97	M01113	None	2	8	-80	-73	-74	-53
2	94025	T19R00867390	M00770	1053	2	12	-911	-900	-901	-880
2	94025	T19R00867390	M00770	1050	2	12	-911	-900	-901	-880
2	94025	T19R00867390	M00770	1054	2	12	-911	-900	-901	-880
2	94025	T19R00867390	M00770	1051	2	12	-911	-900	-901	-880
2	94025	T19R00867390	M00770	1052	2	12	-911	-900	-901	-880
2	2194	T17R04A0B320	M00122	7391	2	14	-861	-848	-849	-828
2	2194	T17R04A0A199	M00341	2553	2	12	-501	-490	-491	-470
2	2194	T17R04A0A199	M00341	2551	2	12	-501	-490	-491	-470
2	2194	T17R04A0A199	M00339	2113	2	15	-504	-490	-491	-470
2	2475	T01R00A95158	M00056	4782	1	29	-49	-21	-21	0
2	2475	T01R00A95158	M00193	4782	1	18	-38	-21	-21	0
2	6774	T17R023EFB4E	M01082	672	1	8	-311	-304	-304	-283
2	472	T11F0669D4A8	M00805	6932	1	6	-642	-637	-637	-616
2	472	T11F0669D4A8	M00805	51176	1	6	-642	-637	-637	-616
2	4313	T16F03390C5D	M00468	11278	1	7	-567	-561	-561	-540
2	2194	T17R04A0A119	M00773	4602	1	11	-373	-363	-363	-342
2	4313	T16F03390C37	M00468	11278	1	7	-529	-523	-523	-502
2	4313	T16F03390D53	M00468	11278	1	7	-813	-807	-807	-786
2	6794	T19F0011D7FB	M01109	51385	1	15	138	152	152	173
2	8678	T17R0246F3AA	M01044	6910	1	10	-51	-42	-42	-21
2	4436	T02F02D48B97	M00209	4800	1	14	-87	-74	-74	-53
2	4436	T02F02D48B97	M00209	4801	1	14	-87	-74	-74	-53
2	94025	T19R00867390	M00159	1050	1	13	-913	-901	-901	-880
2	4313	T16F03395DE9	M00808	5076	1	11	-870	-860	-860	-839
2	4313	T16F03395DE9	M00808	7849	1	11	-870	-860	-860	-839
2	4313	T16F03395DE9	M00808	5079	1	11	-870	-860	-860	-839
2	2194	T17R04A0A199	M00771	1998	1	12	-502	-491	-491	-470
2	2194	T17R04A0A199	M00771	2077	1	12	-502	-491	-491	-470
2	2194	T17R04A0A199	M00771	51513	1	12	-502	-491	-491	-470
2	2194	T17R04A0A199	M00771	2113	1	12	-502	-491	-491	-470
2	2194	T17R04A0A199	M00771	2313	1	12	-502	-491	-491	-470
2	2194	T17R04A0A199	M00771	2078	1	12	-502	-491	-491	-470
2	2194	T17R04A0A199	M00771	2005	1	12	-502	-491	-491	-470
2	2194	T17R04A0A199	M00771	2114	1	12	-502	-491	-491	-470
3
3	2194	T17R04A09FD6	M00373	None	21	21	-39	-19	-40	-19
3	596	T18R0383753E	M00373	None	21	21	-861	-841	-861	-840
3	3481	T11R002030C6	M00192	2908	19	19	-196	-178	-197	-176
3	119391	T10F0651B87A	M00281	5989	18	18	28	45	24	45
3	119391	T10F0651B87A	M01073	3090	18	18	26	43	24	45
3	572	T11R03CD5D3C	M00155	7026	16	16	-742	-727	-747	-726
3	2475	T01R00A95158	M00446	None	15	15	-15	-1	-21	0
3	1969	T01R00F98B55	M00446	None	15	15	-226	-212	-233	-212
3	6774	T17R02400D8B	M00115	1385	15	15	-106	-92	-107	-86
3	1012	T16F04E51C5A	M00717	7849	15	15	-24	-10	-24	-3
3	1012	T16F04E51C5A	M00947	7024	15	15	-18	-4	-24	-3
3	7515	T19R02E7DC32	M00733	4089	15	15	-933	-919	-936	-915
3	119391	T10F0651B87A	M01072	3090	15	15	26	40	24	45
3	3481	T11R0020310A	M01124	None	15	15	-263	-249	-265	-244
3	4583	T11F00106014	M00115	1385	15	15	-784	-770	-791	-770
3	540	T13R0310681F	M01109	51385	15	15	-930	-916	-934	-913
3	4978	T11R07DDD719	M00131	None	15	15	-183	-169	-188	-167
3	5606	T17F0141BE34	M00115	1385	15	15	-54	-40	-61	-40
3	4583	T11F00105DDF	M00115	1385	15	15	-219	-205	-226	-205
3	4583	T11F00105E29	M00115	1385	15	15	-293	-279	-300	-279
3	1969	T01R00F98B55	M00033	2033	14	14	-233	-220	-233	-212
3	2194	T17R04A0A0F5	M00665	6670	14	14	-326	-313	-327	-306
3	5046	T15R05F16416	M00821	4780	13	13	-971	-959	-977	-956
3	7482	T01F06B95016	M00159	1050	13	13	-543	-531	-548	-527
3	4583	T11F00105813	M00796	7391	12	12	7	18	-3	18
3	4583	T11F00105813	M00796	7392	12	12	7	18	-3	18
3	5046	T15R05F38D9A	M00189	7022	12	12	-592	-581	-602	-581
3	5046	T15R05F38D9A	M00189	7020	12	12	-592	-581	-602	-581
3	4583	T11F00106014	M00378	None	12	12	-789	-778	-791	-770
3	4583	T11F00106014	M00378	None	12	12	-782	-771	-791	-770
3	1509	T11R001A5981	M00378	None	12	12	136	147	127	148
3	1969	T01R00F8F3A4	M00378	None	12	12	-376	-365	-384	-363
3	2194	T17R04A0A199	M00378	None	12	12	-485	-474	-491	-470
3	4978	T11R07DDD719	M00130	27022	12	12	-182	-171	-188	-167
3	208	T19R02B535C8	M00378	None	12	12	-574	-563	-576	-555
3	4583	T11F00105A9E	M00796	7391	12	12	-644	-633	-654	-633
3	4583	T11F00105A9E	M00796	7392	12	12	-644	-633	-654	-633
3	4583	T11F00105DDF	M00378	None	12	12	-224	-213	-226	-205
3	4583	T11F00105DDF	M00378	None	12	12	-217	-206	-226	-205
3	4583	T11F00105E29	M00378	None	12	12	-291	-280	-300	-279
3	4583	T11F00105E29	M00378	None	12	12	-298	-287	-300	-279
3	4583	T11F00105A6B	M00796	7391	12	12	-593	-582	-603	-582
3	4583	T11F00105A6B	M00796	7392	12	12	-593	-582	-603	-582
3	208	T19R02B5DC76	M00808	5076	11	11	-223	-213	-226	-205
3	208	T19R02B5DC76	M00808	7849	11	11	-223	-213	-226	-205
3	208	T19R02B5DC76	M00808	5079	11	11	-223	-213	-226	-205
3	4077	T17F024C9FC1	M00221	6720	11	11	47	57	42	63
3	4077	T17F024CA275	M00221	6720	11	11	-645	-635	-650	-629
3	3481	T11R00203166	M00183	4602	10	10	-346	-337	-357	-336
3	2621	T13F06C50ADE	M01044	6910	10	10	70	79	69	90
3	2621	T13F06C50ADE	M01044	6910	10	10	162	171	161	182
3	4077	T17F024C9FC1	M00484	3196	10	10	45	54	42	63
3	1969	T01R00F98B55	M01044	6910	10	10	-231	-222	-233	-212
3	2194	T17R04A0C33E	M00684	None	10	10	-312	-303	-322	-301
3	4077	T17F024CA275	M00484	3196	10	10	-647	-638	-650	-629
3	6794	T19F0011F8C5	M01034	4609	10	10	-38	-29	-50	-29
3	6794	T19F0011F8C5	M01034	7391	10	10	-38	-29	-50	-29
3	6794	T19F0011F8C5	M01034	84159	10	10	-38	-29	-50	-29
3	6794	T19F0011F8C5	M01034	4613	10	10	-38	-29	-50	-29
3	6794	T19F0011F8C5	M01034	8553	10	10	-38	-29	-50	-29
3	6794	T19F0011F8C5	M01034	6886	10	10	-38	-29	-50	-29
3	6794	T19F0011F8C5	M01034	6929	10	10	-38	-29	-50	-29
3	6794	T19F0011F8C5	M01034	6887	10	10	-38	-29	-50	-29
3	6794	T19F0011F8C5	M01034	4149	10	10	-38	-29	-50	-29
3	6794	T19F0011F8C5	M01034	4654	10	10	-38	-29	-50	-29
3	6794	T19F0011F8C5	M01034	4084	10	10	-38	-29	-50	-29
3	6794	T19F0011F8C5	M01034	79365	10	10	-38	-29	-50	-29
3	6794	T19F0011F8C5	M01034	7392	10	10	-38	-29	-50	-29
3	6794	T19F0011F8C5	M01034	3637	10	10	-38	-29	-50	-29
3	6794	T19F0011F8C5	M01034	7942	10	10	-38	-29	-50	-29
3	6794	T19F0011F8C5	M01034	6925	10	10	-38	-29	-50	-29
3	6794	T19F0011F8C5	M01034	4617	10	10	-38	-29	-50	-29
3	6794	T19F0011F8C5	M01034	6938	10	10	-38	-29	-50	-29
3	6794	T19F0011F8C5	M01034	7030	10	10	-38	-29	-50	-29
3	6794	T19F0011F8C5	M01034	9421	10	10	-38	-29	-50	-29
3	6794	T19F0011F8C5	M01034	4656	10	10	-38	-29	-50	-29
3	6794	T19F0011F8C5	M01034	4618	10	10	-38	-29	-50	-29
3	6794	T19F0011F8C5	M01034	9464	10	10	-38	-29	-50	-29
3	6794	T19F0011F8C5	M01034	4601	10	10	-38	-29	-50	-29
3	6794	T19F0011F8C5	M01034	4807	10	10	-38	-29	-50	-29
3	6794	T19F0011F8C5	M01034	429	10	10	-38	-29	-50	-29
3	4583	T11F00105813	M01034	4609	10	10	9	18	-3	18
3	4583	T11F00105813	M01034	7391	10	10	9	18	-3	18
3	4583	T11F00105813	M01034	84159	10	10	9	18	-3	18
3	4583	T11F00105813	M01034	4613	10	10	9	18	-3	18
3	4583	T11F00105813	M01034	8553	10	10	9	18	-3	18
3	4583	T11F00105813	M01034	6886	10	10	9	18	-3	18
3	4583	T11F00105813	M01034	6929	10	10	9	18	-3	18
3	4583	T11F00105813	M01034	6887	10	10	9	18	-3	18
3	4583	T11F00105813	M01034	4149	10	10	9	18	-3	18
3	4583	T11F00105813	M01034	4654	10	10	9	18	-3	18
3	4583	T11F00105813	M01034	4084	10	10	9	18	-3	18
3	4583	T11F00105813	M01034	79365	10	10	9	18	-3	18
3	4583	T11F00105813	M01034	7392	10	10	9	18	-3	18
3	4583	T11F00105813	M01034	3637	10	10	9	18	-3	18
3	4583	T11F00105813	M01034	7942	10	10	9	18	-3	18
3	4583	T11F00105813	M01034	6925	10	10	9	18	-3	18
3	4583	T11F00105813	M01034	4617	10	10	9	18	-3	18
3	4583	T11F00105813	M01034	6938	10	10	9	18	-3	18
3	4583	T11F00105813	M01034	7030	10	10	9	18	-3	18
3	4583	T11F00105813	M01034	9421	10	10	9	18	-3	18
3	4583	T11F00105813	M01034	4656	10	10	9	18	-3	18
3	4583	T11F00105813	M01034	4618	10	10	9	18	-3	18
3	4583	T11F00105813	M01034	9464	10	10	9	18	-3	18
3	4583	T11F00105813	M01034	4601	10	10	9	18	-3	18
3	4583	T11F00105813	M01034	4807	10	10	9	18	-3	18
3	4583	T11F00105813	M01034	429	10	10	9	18	-3	18
3	4583	T11F00105813	M00187	7391	10	10	8	17	-3	18
3	4583	T11F00106AE1	M00993	6886	10	10	-232	-223	-234	-213
3	7515	T19R02E7DC32	M00993	6886	10	10	-925	-916	-936	-915
3	8538	T11F07AD3335	M00183	4602	10	10	-933	-924	-943	-922
3	595	T11F041F655F	M00322	4149	10	10	-257	-248	-258	-237
3	595	T11F041F655F	M00322	4609	10	10	-257	-248	-258	-237
3	4583	T11F00106B33	M00993	6886	10	10	-314	-305	-316	-295
3	5328	T10F047D9C60	M01034	4609	10	10	39	48	36	57
3	5328	T10F047D9C60	M01034	7391	10	10	39	48	36	57
3	5328	T10F047D9C60	M01034	84159	10	10	39	48	36	57
3	5328	T10F047D9C60	M01034	4613	10	10	39	48	36	57
3	5328	T10F047D9C60	M01034	8553	10	10	39	48	36	57
3	5328	T10F047D9C60	M01034	6886	10	10	39	48	36	57
3	5328	T10F047D9C60	M01034	6929	10	10	39	48	36	57
3	5328	T10F047D9C60	M01034	6887	10	10	39	48	36	57
3	5328	T10F047D9C60	M01034	4149	10	10	39	48	36	57
3	5328	T10F047D9C60	M01034	4654	10	10	39	48	36	57
3	5328	T10F047D9C60	M01034	4084	10	10	39	48	36	57
3	5328	T10F047D9C60	M01034	79365	10	10	39	48	36	57
3	5328	T10F047D9C60	M01034	7392	10	10	39	48	36	57
3	5328	T10F047D9C60	M01034	3637	10	10	39	48	36	57
3	5328	T10F047D9C60	M01034	7942	10	10	39	48	36	57
3	5328	T10F047D9C60	M01034	6925	10	10	39	48	36	57
3	5328	T10F047D9C60	M01034	4617	10	10	39	48	36	57
3	5328	T10F047D9C60	M01034	6938	10	10	39	48	36	57
3	5328	T10F047D9C60	M01034	7030	10	10	39	48	36	57
3	5328	T10F047D9C60	M01034	9421	10	10	39	48	36	57
3	5328	T10F047D9C60	M01034	4656	10	10	39	48	36	57
3	5328	T10F047D9C60	M01034	4618	10	10	39	48	36	57
3	5328	T10F047D9C60	M01034	9464	10	10	39	48	36	57
3	5328	T10F047D9C60	M01034	4601	10	10	39	48	36	57
3	5328	T10F047D9C60	M01034	4807	10	10	39	48	36	57
3	5328	T10F047D9C60	M01034	429	10	10	39	48	36	57
3	5328	T10F047D9C60	M00184	4654	10	10	38	47	36	57
3	5328	T10F047D9C60	M00993	6886	10	10	38	47	36	57
3	1969	T01R00F8F3A4	M00008	6667	10	10	-372	-363	-384	-363
3	4583	T11F00106A1D	M00993	6886	10	10	-36	-27	-38	-17
3	4583	T11F00105A9E	M00187	7391	10	10	-643	-634	-654	-633
3	4583	T11F00105A9E	M01034	4609	10	10	-642	-633	-654	-633
3	4583	T11F00105A9E	M01034	7391	10	10	-642	-633	-654	-633
3	4583	T11F00105A9E	M01034	84159	10	10	-642	-633	-654	-633
3	4583	T11F00105A9E	M01034	4613	10	10	-642	-633	-654	-633
3	4583	T11F00105A9E	M01034	8553	10	10	-642	-633	-654	-633
3	4583	T11F00105A9E	M01034	6886	10	10	-642	-633	-654	-633
3	4583	T11F00105A9E	M01034	6929	10	10	-642	-633	-654	-633
3	4583	T11F00105A9E	M01034	6887	10	10	-642	-633	-654	-633
3	4583	T11F00105A9E	M01034	4149	10	10	-642	-633	-654	-633
3	4583	T11F00105A9E	M01034	4654	10	10	-642	-633	-654	-633
3	4583	T11F00105A9E	M01034	4084	10	10	-642	-633	-654	-633
3	4583	T11F00105A9E	M01034	79365	10	10	-642	-633	-654	-633
3	4583	T11F00105A9E	M01034	7392	10	10	-642	-633	-654	-633
3	4583	T11F00105A9E	M01034	3637	10	10	-642	-633	-654	-633
3	4583	T11F00105A9E	M01034	7942	10	10	-642	-633	-654	-633
3	4583	T11F00105A9E	M01034	6925	10	10	-642	-633	-654	-633
3	4583	T11F00105A9E	M01034	4617	10	10	-642	-633	-654	-633
3	4583	T11F00105A9E	M01034	6938	10	10	-642	-633	-654	-633
3	4583	T11F00105A9E	M01034	7030	10	10	-642	-633	-654	-633
3	4583	T11F00105A9E	M01034	9421	10	10	-642	-633	-654	-633
3	4583	T11F00105A9E	M01034	4656	10	10	-642	-633	-654	-633
3	4583	T11F00105A9E	M01034	4618	10	10	-642	-633	-654	-633
3	4583	T11F00105A9E	M01034	9464	10	10	-642	-633	-654	-633
3	4583	T11F00105A9E	M01034	4601	10	10	-642	-633	-654	-633
3	4583	T11F00105A9E	M01034	4807	10	10	-642	-633	-654	-633
3	4583	T11F00105A9E	M01034	429	10	10	-642	-633	-654	-633
3	2194	T17R04A0A0F5	M00075	None	10	10	-327	-318	-327	-306
3	4583	T11F00105A6B	M01034	4609	10	10	-591	-582	-603	-582
3	4583	T11F00105A6B	M01034	7391	10	10	-591	-582	-603	-582
3	4583	T11F00105A6B	M01034	84159	10	10	-591	-582	-603	-582
3	4583	T11F00105A6B	M01034	4613	10	10	-591	-582	-603	-582
3	4583	T11F00105A6B	M01034	8553	10	10	-591	-582	-603	-582
3	4583	T11F00105A6B	M01034	6886	10	10	-591	-582	-603	-582
3	4583	T11F00105A6B	M01034	6929	10	10	-591	-582	-603	-582
3	4583	T11F00105A6B	M01034	6887	10	10	-591	-582	-603	-582
3	4583	T11F00105A6B	M01034	4149	10	10	-591	-582	-603	-582
3	4583	T11F00105A6B	M01034	4654	10	10	-591	-582	-603	-582
3	4583	T11F00105A6B	M01034	4084	10	10	-591	-582	-603	-582
3	4583	T11F00105A6B	M01034	79365	10	10	-591	-582	-603	-582
3	4583	T11F00105A6B	M01034	7392	10	10	-591	-582	-603	-582
3	4583	T11F00105A6B	M01034	3637	10	10	-591	-582	-603	-582
3	4583	T11F00105A6B	M01034	7942	10	10	-591	-582	-603	-582
3	4583	T11F00105A6B	M01034	6925	10	10	-591	-582	-603	-582
3	4583	T11F00105A6B	M01034	4617	10	10	-591	-582	-603	-582
3	4583	T11F00105A6B	M01034	6938	10	10	-591	-582	-603	-582
3	4583	T11F00105A6B	M01034	7030	10	10	-591	-582	-603	-582
3	4583	T11F00105A6B	M01034	9421	10	10	-591	-582	-603	-582
3	4583	T11F00105A6B	M01034	4656	10	10	-591	-582	-603	-582
3	4583	T11F00105A6B	M01034	4618	10	10	-591	-582	-603	-582
3	4583	T11F00105A6B	M01034	9464	10	10	-591	-582	-603	-582
3	4583	T11F00105A6B	M01034	4601	10	10	-591	-582	-603	-582
3	4583	T11F00105A6B	M01034	4807	10	10	-591	-582	-603	-582
3	4583	T11F00105A6B	M01034	429	10	10	-591	-582	-603	-582
3	4583	T11F00105A6B	M00187	7391	10	10	-592	-583	-603	-582
3	4072	T02F02D40762	M00448	None	9	9	-722	-714	-726	-705
3	1786	T19R009AB2E0	M00448	None	9	9	-59	-51	-66	-45
3	2194	T17R04A08555	M00415	6935	9	9	-486	-478	-496	-475
3	208	T19R02B5DC76	M00450	None	9	9	-220	-212	-226	-205
3	4052	T02F01F7EDF4	M00448	None	9	9	-765	-757	-774	-753
3	4052	T02F01F7EDF4	M00449	7546	9	9	-765	-757	-774	-753
3	4052	T02F01F7EDF4	M00450	None	9	9	-765	-757	-774	-753
3	4072	T02F02D40719	M00448	None	9	9	-649	-641	-653	-632
3	119391	T10F0651B87A	M00975	5989	9	9	28	36	24	45
3	119391	T10F0651B87A	M00975	5992	9	9	28	36	24	45
3	119391	T10F0651B87A	M00975	8625	9	9	28	36	24	45
3	119391	T10F0651B87A	M00975	5990	9	9	28	36	24	45
3	119391	T10F0651B87A	M00975	5993	9	9	28	36	24	45
3	119391	T10F0651B87A	M00975	5991	9	9	28	36	24	45
3	119391	T10F0651B87A	M00975	5994	9	9	28	36	24	45
3	8538	T11F07AD3335	M00913	4602	9	9	-934	-926	-943	-922
3	595	T11F041F655F	M01100	51341	9	9	-252	-244	-258	-237
3	4436	T02F02D4F8B7	M00449	7546	9	9	3	11	-1	20
3	4436	T02F02D48712	M00448	None	9	9	-539	-531	-543	-522
3	94025	T19R00867390	M00394	None	9	9	-898	-890	-901	-880
3	1969	T01R00F8F3A4	M00448	None	9	9	-376	-368	-384	-363
3	4978	T11R07E4EDAA	M00415	6935	9	9	-410	-402	-422	-401
3	58506	T19F0344C029	M00448	None	9	9	-694	-686	-698	-677
3	2194	T17R04A0A199	M00448	None	9	9	-482	-474	-491	-470
3	2475	T01R00A95158	M00241	None	8	8	-19	-12	-21	0
3	6794	T19F0011F8C5	M00217	7391	8	8	-36	-29	-50	-29
3	6794	T19F0011D7FB	M01113	None	8	8	-846	-839	-849	-828
3	4583	T11F00105813	M00217	7391	8	8	9	16	-3	18
3	5046	T15R05F38C4D	M00430	None	8	8	-269	-262	-269	-248
3	4583	T11F00106014	M01113	None	8	8	-779	-772	-791	-770
3	94025	T19R00867390	M00241	None	8	8	-897	-890	-901	-880
3	5328	T10F047D9C60	M00973	3637	8	8	40	47	36	57
3	5328	T10F047D9C60	M00973	4617	8	8	40	47	36	57
3	5328	T10F047D9C60	M00973	6929	8	8	40	47	36	57
3	5328	T10F047D9C60	M00973	4618	8	8	40	47	36	57
3	5328	T10F047D9C60	M00973	6925	8	8	40	47	36	57
3	5328	T10F047D9C60	M00973	84159	8	8	40	47	36	57
3	5328	T10F047D9C60	M00973	6938	8	8	40	47	36	57
3	5328	T10F047D9C60	M00973	429	8	8	40	47	36	57
3	5328	T10F047D9C60	M00973	4654	8	8	40	47	36	57
3	5328	T10F047D9C60	M00973	4656	8	8	40	47	36	57
3	7849	T02R06C71352	M00716	None	8	8	6	13	-4	17
3	999	T16F04039AE1	M00716	None	8	8	125	132	125	146
3	4583	T11F00105A9E	M00217	7391	8	8	-642	-635	-654	-633
3	4583	T11F00105DDF	M01113	None	8	8	-214	-207	-226	-205
3	4583	T11F00105E29	M01113	None	8	8	-288	-281	-300	-279
3	4583	T11F00105A6B	M00217	7391	8	8	-591	-584	-603	-582
3	4313	T16F03390C5D	M01131	6663	7	7	-558	-552	-561	-540
3	4313	T16F03390C37	M01131	6663	7	7	-520	-514	-523	-502
3	4077	T17F024C9FC1	M00396	None	7	7	46	52	42	63
3	4077	T17F024CA275	M00396	None	7	7	-646	-640	-650	-629
3	4313	T16F03390D53	M01131	6663	7	7	-804	-798	-807	-786
3	6794	T19F0011F8C5	M00799	4149	7	7	-35	-29	-50	-29
3	6794	T19F0011F8C5	M00799	4609	7	7	-35	-29	-50	-29
3	4583	T11F00105813	M00799	4149	7	7	9	15	-3	18
3	4583	T11F00105813	M00799	4609	7	7	9	15	-3	18
3	5046	T15R05F38C4D	M00695	None	7	7	-265	-259	-269	-248
3	5046	T15R05F38C4D	M00695	None	7	7	-262	-256	-269	-248
3	5046	T15R05F38BFA	M00695	None	7	7	-185	-179	-186	-165
3	5046	T15R05F38BFA	M00695	None	7	7	-182	-176	-186	-165
3	596	T18R0383753E	M00240	None	7	7	-852	-846	-861	-840
3	4583	T11F00105A9E	M00799	4149	7	7	-642	-636	-654	-633
3	4583	T11F00105A9E	M00799	4609	7	7	-642	-636	-654	-633
3	4583	T11F00105A6B	M00799	4149	7	7	-591	-585	-603	-582
3	4583	T11F00105A6B	M00799	4609	7	7	-591	-585	-603	-582
3	7059	T01R09253A05	M00751	861	6	6	40	45	33	54
3	7059	T01R09253A05	M00271	861	6	6	40	45	33	54
3	6794	T19F0011F8C5	M00726	7392	6	6	-35	-30	-50	-29
3	4583	T11F00105813	M00726	7392	6	6	10	15	-3	18
3	11214	T15F0503078B	M00751	861	6	6	-359	-354	-365	-344
3	11214	T15F0503078B	M00271	861	6	6	-359	-354	-365	-344
3	4583	T11F00105A9E	M00726	7392	6	6	-641	-636	-654	-633
3	4583	T11F00105A6B	M00726	7392	6	6	-590	-585	-603	-582
4
4	5566	T19R00D6F7FA	M00460	6776	22	24	-328	-305	-328	-307
4	1012	T16F04E51C5A	M00144	5079	22	28	-29	-2	-24	-3
