# Supplementary material for: In Silico discovery of transcription factors as potential diagnostic biomarkers of ovarian cancer
Source: BMC Syst Biol. 2011 Sep 19;5:144. doi: 10.1186/1752-0509-5-144 (PMC3184078; doi:10.1186/1752-0509-5-144)
Supplement: Additional file 5 — TFs common and unique to gene groups 'experimentally controlled genes' and 4. This file contains list of genes that were found to be common and unique to groups 4 and 'experimentally controlled genes'. [file 1752-0509-5-144-S5.TXT]

Entrez_ID	Gene_symbol
TFs COMMON to experimental group and group 4
1385	CREB1
1869	E2F1
1871	E2F3
1874	E2F4
2002	ELK1
2033	EP300
4150	MAZ
5079	PAX5
51385	ZNF589
6667	SP1
6668	SP2
6670	SP3
6671	SP4
7020	TFAP2A
7021	TFAP2B
7022	TFAP2G
7027	TFDP1
7421	VDR
7546	ZIC2
7593	MZF1
TFs Unique to experimental group
1959	EGR2
51341	ZBTB7A
6720	SREBF1
7024	TFCP2
TFs Unique to group 4
11016	ATF7
1386	ATF2
1390	CREM
22809	ATF5
22926	ATF6
2551	GABPA
2553	GABPB2
466	ATF1
467	ATF3
468	ATF4
5077	PAX3
