# Supplementary material for: In Silico discovery of transcription factors as potential diagnostic biomarkers of ovarian cancer
Source: BMC Syst Biol. 2011 Sep 19;5:144. doi: 10.1186/1752-0509-5-144 (PMC3184078; doi:10.1186/1752-0509-5-144)
Supplement: Additional file 6 — TFs with ranks for a set of 323 genes. The list of all TFs with ranks based on number of genes they potentially control from full set of 323 genes. [file 1752-0509-5-144-S6.XLSX]

## Sheet: Sheet1
Entrez ID	Number of genes controlled by TF	Gene symbol	Rank
5079	289	PAX5	1
7020	268	TFAP2A	2
1385	255	CREB1	3
7546	253	ZIC2	4
7421	249	VDR	5
1869	248	E2F1	6
7022	246	TFAP2G	7
7027	245	TFDP1	8
1874	245	E2F4	9
1871	245	E2F3	10
7021	242	TFAP2B	11
2033	223	EP300	12
6670	222	SP3	13
6667	216	SP1	14
51385	216	ZNF589	15
7593	214	ZNF42	16
2002	210	ELK1	17
4150	198	MAZ	18
1959	197	EGR2	19
7391	195	USF1	20
6256	192	RXRA	21
466	192	ATF1	22
1960	192	EGR3	23
7392	191	USF2	24
4609	184	MYC	25
4149	184	MAX	26
6671	183	SP4	27
6668	182	SP2	28
1386	181	ATF2	29
1390	181	CREM	30
11016	181	ATF7	31
468	181	ATF4	32
467	181	ATF3	33
1958	179	EGR1	34
6938	176	TCF12	35
22809	175	ATF5	36
2551	175	GABPA	37
2553	175	GABPB1	38
22926	175	ATF6	39
6929	173	TCF3	40
5465	167	PPARA	41
5077	167	PAX3	42
7024	167	TFCP2	43
6720	166	SREBF1	44
7023	165	TFAP4	45
4654	162	MYOD1	46
51341	162	ZBTB7A	47
4656	161	MYOG	48
429	161	ASCL1	49
6925	161	TCF4	50
3637	161	FDPSP6	51
4618	161	MYF6	52
4617	161	MYF5	53
84159	161	ARID5B	54
3090	138	HIC1	55
7030	137	TFE3	56
4807	137	NHLH1	57
9464	137	HAND2	58
6886	137	TAL1	59
6887	137	TAL2	60
4601	137	MXI1	61
79365	137	BHLHE41	62
4084	137	MXD1	63
4613	137	MYCN	64
9421	137	HAND1	65
8553	137	BHLHE40	66
7942	137	TFEB	67
2969	132	GTF2I	68
7490	132	WT1	69
196	130	AHR	70
4089	126	SMAD4	71
1998	125	ELF2	72
11278	121	KLF12	73
1961	113	EGR4	74
9970	108	NR1I3	75
8856	108	NR1I2	76
4782	74	NFIC	77
5966	64	REL	78
3091	63	HIF1A	79
51513	60	ETV7	80
144455	59	E2F7	81
5978	58	REST	82
5970	54	RELA	83
7025	50	NR2F1	84
7026	50	NR2F2	85
3280	45	HES1	86
1875	37	E2F5	87
1870	37	E2F2	88
5468	36	PPARG	89
4005	36	LMO2	90
4790	35	NFKB1	91
4791	35	NFKB2	92
9915	33	ARNT2	93
8521	31	GCM1	94
23598	30	PATZ1	95
3516	29	RBPJ	96
3172	25	HNF4A	97
3174	25	HNF4G	98
3298	24	HSF2	99
2735	18	GLI1	100
2736	18	GLI2	101
2737	18	GLI3	102
4800	16	NFYA	103
4801	16	NFYB	104
4802	16	NFYC	105
51222	14	ZNF219	106
1877	7	E4F1	107
7494	6	XBP1	108
6239	6	RREB1	109
8456	5	FOXN1	110
4205	4	MEF2A	111
10773	4	ZBTB6	112
